# Supplementary material for: Bioreactor Technology for Medicinal Plant In Vitro Cultures: Systems, Applications, and Future Perspectives
Source: Biology (Basel). 2026 Jun 27;15(13):1025. doi: 10.3390/biology15131025 (PMC13360316; doi:10.3390/biology15131025)
Supplement: Supplementary file 1 [file biology-15-01025-s001.zip]

Archive with 1 entries (1 files):
- biology-4352015-supplementary.pdf
